# Supplementary material for: Diversity Hotspots and Vulnerability of Pine Species in the Sierra Madre Occidental, Western Mexico
Source: Ecol Evol. 2025 Jul 9;15(7):e71743. doi: 10.1002/ece3.71743 (PMC12240594; doi:10.1002/ece3.71743)
Supplement: Supplementary file 1 — Appendix S1. [file ECE3-15-e71743-s001.zip]

Archive with 3 entries (3 files):
- ece371743-sup-0001-supinfo.docx
- ece371743-sup-0002-Figures.docx
- ece371743-sup-0003-Tables.docx
